# Supplementary material for: Suppression of pancreatic ductal adenocarcinoma growth and metastasis by fibrillar collagens produced selectively by tumor cells
Source: Nat Commun. 2021 Apr 20;12:2328. doi: 10.1038/s41467-021-22490-9 (PMC8058088; doi:10.1038/s41467-021-22490-9)
Supplement: Supplementary file 3 — Supplementary Data 1 [file 41467_2021_22490_MOESM3_ESM.xlsx]

## Sheet: Table legends
	The black box region shows the top 30 ranked genes that coexpress with BMP1, TLL1, or TLL2 in the TCGA dataset by Pearson Scores.
	The yellow shade highlights genes that encodes either collagens or known regulators of collagens.
	The study was conducted in Cbioportal using the TCGA, provisional dataset that includes 186 samples.

## Sheet: BMP1 TLL1 TLL2
		BMP1 coexpressed genes in the TCGA dataset (from Cbioportal)				TLL1 coexpressed genes in the TCGA dataset (from Cbioportal)				TLL2 coexpressed genes in the TCGA dataset (from Cbioportal)
	Ranking	Gene Symbol	Pearson Score	ECM categories		Gene Symbol	Pearson Score	ECM categories		Gene Symbol	Pearson Score	ECM categories
	1	P3H1	0.82	Other ECM		TEK	0.86			NBPF6	0.7
	2	COL6A2	0.81	ECM Collagens		JAM2	0.84			ENTPD8	0.64
	3	COL6A1	0.8	ECM Collagens		SHE	0.84			SLC28A2	0.62
	4	COL1A1	0.79	ECM Collagens		ERG	0.83			GHRH	0.6
	5	MFAP2	0.79	ECM Glycoproteins		MYCT1	0.83			TTTY11	0.6
	6	MMP14	0.79	ECM Regulators		CYYR1	0.83			BEST4	0.59
	7	ADAMTS7	0.78	ECM Regulators		SELP	0.82			PRSS33	0.58
	8	C1QTNF6	0.78	ECM affiliated Proteins		CALCRL	0.82			NBPF4	0.57
	9	CERCAM	0.78			ABCA8	0.81			CEND1	0.57
	10	RCN3	0.78			MKL2	0.81			PLEKHD1	0.56
	11	LGALS1	0.77	ECM affiliated Proteins		LRRC2	0.8			FAIM2	0.56
	12	COL5A3	0.77	ECM Collagens		RAMP2-AS1	0.8			GRIN1	0.55
	13	PTK7	0.76			ADH1B	0.79			HRK	0.55
	14	ARSI	0.76			LRFN5	0.79			CLDN23	0.54
	15	CD276	0.76			SASH1	0.79			SSTR1	0.54
	16	CMTM3	0.76			TGFBR3	0.78			MS4A8	0.54
	17	MRC2	0.75			EMCN	0.78	Other ECM		B3GNT7	0.54
	18	MEIS3	0.75			GIMAP8	0.78			ANG	0.53
	19	HTRA1	0.74	ECM Regulators		FAM13C	0.78			EFNA2	0.53
	20	ZNF469	0.74			RHOJ	0.78			KCNK7	0.53
	21	COL5A1	0.73	ECM Collagens		S1PR1	0.77			GALNT6	0.53
	22	PCOLCE	0.73	ECM Glycoproteins		TACR1	0.77			STMN4	0.53
	23	PODNL1	0.73	Other ECM		KDR	0.76			PPFIBP2	0.52
	24	TMEM158	0.73			CD93	0.76			AGR2	0.52
	25	EFEMP2	0.72	ECM Glycoproteins		SETBP1	0.76			NACAD	0.51
	26	PLPP4	0.72			NEGR1	0.76			AOC1	0.5
	27	SPON2	0.71	ECM Glycoproteins		ASPA	0.75			CAPN5	0.5
	28	MXRA8	0.71			REV3L	0.75			PLA2G10	0.49
	29	SLC39A13	0.71			ABCA9	0.75			BTNL8	0.48
	30	COL1A2	0.7	ECM Collagens		GIMAP6	0.75			NBPF22P	0.48

## Sheet: PCOLCE 
		PCOLCE coexpressed genes in the TCGA dataset (from Cbioportal)				PCOLCE2 coexpressed genes in the TCGA dataset (from Cbioportal)
	Ranking	Gene Symbol	Pearson Score	ECM categories		Gene Symbol	Pearson Score	ECM categories
	1	COL6A2	0.9	Collagens		LPL	0.51
	2	P3H1	0.9	ECM Regulators		TNMD	0.46
	3	RCN3	0.9			FABP4	0.45
	4	CERCAM	0.87			MARCO	0.45
	5	CLEC11A	0.87	ECM-affiliated Proteins		OVCH1	0.45
	6	COL1A1	0.87	Collagens		GNS	0.43
	7	THY1	0.87			MCEMP1	0.42
	8	HTRA1	0.87	ECM Regulators		PLIN2	0.41
	9	TWIST1	0.86			TIMP4	0.41	ECM Regulators
	10	MEIS3	0.86			CEACAM21	0.41
	11	COL5A3	0.86	Collagens		ALOX5AP	0.41
	12	PODNL1	0.86	Proteoglycans		TREM1	0.4
	13	MFAP2	0.85	ECM Glycoproteins		LAPTM5	0.4
	14	P3H3	0.85	ECM Regulators		CCL18	0.4	Secreted Factors
	15	FBLN2	0.84	ECM Glycoproteins		EPB42	0.4
	16	C1QTNF6	0.84	ECM-affiliated Proteins		MMP8	0.4	ECM Regulators
	17	CTSK	0.84	ECM Regulators		MRC1	0.4
	18	AEBP1	0.83	ECM Glycoproteins		PRRT4	0.39
	19	COL6A1	0.83	Collagens		TGFBR2	0.39
	20	EFEMP2	0.83	ECM Glycoproteins		GLYAT	0.39
	21	PDGFRL	0.82			CD53	0.38
	22	EFS	0.82			CCL13	0.38	Secreted Factors
	23	COL1A2	0.81	Collagens		AGRP	0.38
	24	LGALS1	0.81	ECM-affiliated Proteins		SPN	0.38
	25	MRC2	0.81			VSX2	0.38
	26	RAB3IL1	0.81			SGCG	0.38
	27	CNPY4	0.8			PIP4K2A	0.38
	28	GLT8D2	0.8			APBB1IP	0.38
	29	WDR86	0.79			DOK2	0.37
	30	CPZ	0.79			KCNAB2	0.37
