# Supplementary material for: Suppression of pancreatic ductal adenocarcinoma growth and metastasis by fibrillar collagens produced selectively by tumor cells
Source: Nat Commun. 2021 Apr 20;12:2328. doi: 10.1038/s41467-021-22490-9 (PMC8058088; doi:10.1038/s41467-021-22490-9)
Supplement: Supplementary file 4 — Supplementary Data 2 [file 41467_2021_22490_MOESM4_ESM.xlsx]

## Sheet: Sheet1
Species-specificity	Genes	F or R	Sequence 5' to 3'
Human (specifity in mouse not tested)	COL1A1	forward	AAAGATGGACTCAACGGTCTC
		reverse	AGGAAGCTGAAGTCGAAACC
Human (specifity in mouse not tested)	BMP1 (both isoforms)	forward	CTCCCCTGAATACCCCAATG
		reverse	ACCTCCACATAGTCGTACCAG
Human (specifity in mouse not tested)	BMP1 (long isoform only)	forward	ACGTTCGGCAGTTATGAGTG
		reverse	CTTGCTGGGATACTTGTCAGG
Human (specifity in mouse not tested)	BMP1 (short isoform only)	forward	TGGAGTTCAAGTCCGACAAC
		reverse	GTGAGGTTCCTGAGTAACAAGG
Human specific	b-actin	forward	ACAGAGCCTCGCCTTTG
		reverse	GGTACTTCAGGGTGAGGATG
Human specific	COL1A1	forward	CAACGAGATCGAGATCCGC
		reverse	ACAGGGCCAACGTCGAAG
Human specific	BMP1	forward	﻿CTTGGGGACATTGCCCTGG
		reverse	﻿CTAGTGCCCTGACCACCCA
Both human and mouse	b-actin	forward	CCAACACAGTGCTGTCTGG
		reverse	CCTGCTTGCTGATCCACATCTG
